# Supplementary material for: Polarized three-photon-pumped laser in a single MOF microcrystal
Source: Nat Commun. 2016 Mar 17;7:11087. doi: 10.1038/ncomms11087 (PMC4800435; doi:10.1038/ncomms11087)
Supplement: Supplementary Data 1 — Crystallographic information file for ZJU-68 [file ncomms11087-s2.txt]

data_New 
 
_audit_creation_method            SHELXL-97 
_chemical_name_systematic 
; 
 ? 
; 
_chemical_name_common             ? 
_chemical_melting_point           ? 
_chemical_formula_moiety          ? 
_chemical_formula_sum 
 'C51 H29 N3 O13 Zn3' 
_chemical_formula_weight          1087.88 
 
loop_ 
 _atom_type_symbol 
 _atom_type_description 
 _atom_type_scat_dispersion_real 
 _atom_type_scat_dispersion_imag 
 _atom_type_scat_source 
 'C'  'C'   0.0033   0.0016 
 'International Tables Vol C Tables 4.2.6.8 and 6.1.1.4' 
 'H'  'H'   0.0000   0.0000 
 'International Tables Vol C Tables 4.2.6.8 and 6.1.1.4' 
 'N'  'N'   0.0061   0.0033 
 'International Tables Vol C Tables 4.2.6.8 and 6.1.1.4' 
 'O'  'O'   0.0106   0.0060 
 'International Tables Vol C Tables 4.2.6.8 and 6.1.1.4' 
 'Zn'  'Zn'   0.2839   1.4301 
 'International Tables Vol C Tables 4.2.6.8 and 6.1.1.4' 
 
_symmetry_cell_setting            'trigonal'
_symmetry_space_group_name_H-M    'P-3'
 
loop_ 
 _symmetry_equiv_pos_as_xyz 
 'x, y, z' 
 '-y, x-y, z' 
 '-x+y, -x, z' 
 '-x, -y, -z' 
 'y, -x+y, -z' 
 'x-y, x, -z' 
 
_cell_length_a                    13.0500(2) 
_cell_length_b                    13.0500(2) 
_cell_length_c                    16.2992(7) 
_cell_angle_alpha                 90.00 
_cell_angle_beta                  90.00 
_cell_angle_gamma                 120.00 
_cell_volume                      2403.91(12) 
_cell_formula_units_Z             2 
_cell_measurement_temperature     296(2) 
_cell_measurement_reflns_used     12220 
_cell_measurement_theta_min       1.25 
_cell_measurement_theta_max       25.34 
 
_exptl_crystal_description        'block' 
_exptl_crystal_colour             'colorless' 
_exptl_crystal_size_max           0.39 
_exptl_crystal_size_mid           0.31
_exptl_crystal_size_min           0.15 
_exptl_crystal_density_meas       ? 
_exptl_crystal_density_diffrn     1.503 
_exptl_crystal_density_method     'not measured' 
_exptl_crystal_F_000              1100 
_exptl_absorpt_coefficient_mu     1.553 
_exptl_absorpt_correction_type    'empirical' 
_exptl_absorpt_correction_T_min   0.567 
_exptl_absorpt_correction_T_max   0.792 
_exptl_absorpt_process_details    'sadabs' 
 
_exptl_special_details 
; 
 ? 
; 
 
_diffrn_ambient_temperature       296(2) 
_diffrn_radiation_wavelength      0.71073 
_diffrn_radiation_type            MoK\a 
_diffrn_radiation_source          'fine-focus sealed tube' 
_diffrn_radiation_monochromator   graphite 
_diffrn_measurement_device_type   ? 
_diffrn_measurement_method        ? 
_diffrn_detector_area_resol_mean  ? 
_diffrn_standards_number          ? 
_diffrn_standards_interval_count  ? 
_diffrn_standards_interval_time   ? 
_diffrn_standards_decay_%         ? 
_diffrn_reflns_number             12220 
_diffrn_reflns_av_R_equivalents   0.1296 
_diffrn_reflns_av_sigmaI/netI     0.1452 
_diffrn_reflns_limit_h_min        -15 
_diffrn_reflns_limit_h_max        15 
_diffrn_reflns_limit_k_min        -15 
_diffrn_reflns_limit_k_max        15 
_diffrn_reflns_limit_l_min        -19 
_diffrn_reflns_limit_l_max        19 
_diffrn_reflns_theta_min          1.25 
_diffrn_reflns_theta_max          25.34 
_reflns_number_total              2941 
_reflns_number_gt                 1486 
_reflns_threshold_expression      >2sigma(I) 
 
_computing_data_collection        ? 
_computing_cell_refinement        ? 
_computing_data_reduction         ? 
_computing_structure_solution     'SHELXS-97 (Sheldrick, 1990)' 
_computing_structure_refinement   'SHELXL-97 (Sheldrick, 1997)' 
_computing_molecular_graphics     ? 
_computing_publication_material   ? 
 
_refine_special_details 
; 
 Refinement of F^2^ against ALL reflections.  The weighted R-factor wR and 
 goodness of fit S are based on F^2^, conventional R-factors R are based 
 on F, with F set to zero for negative F^2^. The threshold expression of 
 F^2^ > 2sigma(F^2^) is used only for calculating R-factors(gt) etc. and is 
 not relevant to the choice of reflections for refinement.  R-factors based 
 on F^2^ are statistically about twice as large as those based on F, and R- 
 factors based on ALL data will be even larger. 
; 

# SQUEEZE RESULTS (APPEND TO CIF)
# Note: Data are Listed for all Voids in the P1 Unit Cell
# i.e. Centre of Gravity, Solvent Accessible Volume,
# Recovered number of Electrons in the Void and
# Details about the Squeezed Material
loop_
  _platon_squeeze_void_nr
  _platon_squeeze_void_average_x
  _platon_squeeze_void_average_y
  _platon_squeeze_void_average_z
  _platon_squeeze_void_volume
  _platon_squeeze_void_count_electrons
  _platon_squeeze_void_content
   1  0.000  0.000 -0.002       532       176 ' '
   2  0.333  0.666  0.288        23         4 ' '
   3  0.666  0.333  0.712        23         4 ' '
_platon_squeeze_details
;
;
 
_refine_ls_structure_factor_coef  Fsqd  
_refine_ls_matrix_type            full 
_refine_ls_weighting_scheme       calc  
_refine_ls_weighting_details 
 'calc w=1/[\s^2^(Fo^2^)+(0.0501P)^2^+0.0000P] where P=(Fo^2^+2Fc^2^)/3' 
_atom_sites_solution_primary      direct 
_atom_sites_solution_secondary    difmap 
_atom_sites_solution_hydrogens    geom 
_refine_ls_hydrogen_treatment     constr 
_refine_ls_extinction_method      none 
_refine_ls_extinction_coef        ? 
_refine_ls_number_reflns          2941 
_refine_ls_number_parameters      211 
_refine_ls_number_restraints      0 
_refine_ls_R_factor_all           0.1279 
_refine_ls_R_factor_gt            0.0567 
_refine_ls_wR_factor_ref          0.1448 
_refine_ls_wR_factor_gt           0.1294 
_refine_ls_goodness_of_fit_ref    1.019 
_refine_ls_restrained_S_all       1.019 
_refine_ls_shift/su_max           0.001 
_refine_ls_shift/su_mean          0.000 
 
loop_ 
 _atom_site_label 
 _atom_site_type_symbol 
 _atom_site_fract_x 
 _atom_site_fract_y 
 _atom_site_fract_z 
 _atom_site_U_iso_or_equiv 
 _atom_site_adp_type 
 _atom_site_occupancy 
 _atom_site_symmetry_multiplicity 
 _atom_site_calc_flag 
 _atom_site_refinement_flags 
 _atom_site_disorder_assembly 
 _atom_site_disorder_group 
Zn1 Zn 0.62473(7) 0.15379(7) 0.17710(5) 0.0305(3) Uani 1 1 d . . . 
O1 O 0.4778(4) 0.1100(4) 0.0937(3) 0.0407(14) Uani 1 1 d . . . 
O2 O 0.4805(5) 0.2803(5) 0.0734(3) 0.0507(15) Uani 1 1 d . . . 
O3 O 0.4296(4) 0.2328(4) -0.7404(3) 0.0420(13) Uani 1 1 d . . . 
O4 O 0.5311(4) 0.1365(4) -0.7212(3) 0.0406(13) Uani 1 1 d . . . 
O5 O 0.6667 0.3333 0.1804(5) 0.042(2) Uani 1 3 d S . . 
N1 N 0.4160(5) 0.0268(5) -0.1565(3) 0.0255(14) Uani 1 1 d . . . 
C1 C 0.4689(7) 0.1827(7) 0.0507(4) 0.0368(19) Uani 1 1 d . . . 
C2 C 0.4413(6) 0.1577(6) -0.0409(4) 0.0298(17) Uani 1 1 d . . . 
C3 C 0.4294(7) 0.2349(7) -0.0918(4) 0.041(2) Uani 1 1 d . . . 
H3A H 0.4307 0.3015 -0.0702 0.049 Uiso 1 1 calc R . . 
C4 C 0.4153(7) 0.2132(6) -0.1765(4) 0.038(2) Uani 1 1 d . . . 
C5 C 0.4052(7) 0.2901(7) -0.2323(4) 0.049(2) Uani 1 1 d . . . 
H5A H 0.4031 0.3559 -0.2126 0.059 Uiso 1 1 calc R . . 
C6 C 0.3982(8) 0.2699(7) -0.3148(4) 0.048(2) Uani 1 1 d . . . 
H6A H 0.3901 0.3212 -0.3502 0.057 Uiso 1 1 calc R . . 
C7 C 0.4032(6) 0.1726(6) -0.3470(4) 0.0335(19) Uani 1 1 d . . . 
C8 C 0.4103(6) 0.0921(6) -0.2939(4) 0.0347(19) Uani 1 1 d . . . 
H8A H 0.4140 0.0278 -0.3151 0.042 Uiso 1 1 calc R . . 
C9 C 0.4120(6) 0.1085(6) -0.2076(4) 0.0281(17) Uani 1 1 d . . . 
C10 C 0.4286(6) 0.0524(6) -0.0757(4) 0.0288(17) Uani 1 1 d . . . 
H10A H 0.4290 -0.0031 -0.0402 0.035 Uiso 1 1 calc R . . 
C11 C 0.4117(7) 0.1639(6) -0.4373(4) 0.0324(18) Uani 1 1 d . . . 
C12 C 0.3450(7) 0.1921(7) -0.4895(4) 0.039(2) Uani 1 1 d . . . 
H12A H 0.2894 0.2093 -0.4679 0.047 Uiso 1 1 calc R . . 
C13 C 0.3612(6) 0.1945(6) -0.5729(4) 0.0345(19) Uani 1 1 d . . . 
H13A H 0.3166 0.2138 -0.6074 0.041 Uiso 1 1 calc R . . 
C14 C 0.4440(6) 0.1682(6) -0.6063(4) 0.0287(17) Uani 1 1 d . . . 
C15 C 0.5092(6) 0.1397(6) -0.5541(4) 0.0366(19) Uani 1 1 d . . . 
H15A H 0.5656 0.1234 -0.5757 0.044 Uiso 1 1 calc R . . 
C16 C 0.4922(7) 0.1349(6) -0.4718(4) 0.039(2) Uani 1 1 d . . . 
H16A H 0.5346 0.1121 -0.4378 0.047 Uiso 1 1 calc R . . 
C17 C 0.4695(6) 0.1789(6) -0.6970(4) 0.0307(17) Uani 1 1 d . . . 
 
loop_ 
 _atom_site_aniso_label 
 _atom_site_aniso_U_11 
 _atom_site_aniso_U_22 
 _atom_site_aniso_U_33 
 _atom_site_aniso_U_23 
 _atom_site_aniso_U_13 
 _atom_site_aniso_U_12 
Zn1 0.0399(6) 0.0313(5) 0.0182(4) 0.0014(4) 0.0051(4) 0.0163(5) 
O1 0.066(4) 0.038(3) 0.022(3) -0.001(2) -0.013(3) 0.029(3) 
O2 0.100(5) 0.047(4) 0.020(3) -0.011(3) -0.012(3) 0.048(3) 
O3 0.051(3) 0.054(3) 0.027(3) 0.011(3) 0.008(3) 0.030(3) 
O4 0.054(4) 0.061(4) 0.020(3) -0.001(3) 0.003(3) 0.039(3) 
O5 0.039(3) 0.039(3) 0.048(6) 0.000 0.000 0.0197(17) 
N1 0.031(3) 0.028(3) 0.017(3) 0.006(3) 0.001(3) 0.014(3) 
C1 0.046(5) 0.043(5) 0.027(4) -0.004(4) -0.003(4) 0.026(5) 
C2 0.040(5) 0.032(4) 0.018(4) -0.001(3) -0.002(3) 0.019(4) 
C3 0.075(6) 0.040(5) 0.023(4) -0.008(4) -0.007(4) 0.042(5) 
C4 0.068(6) 0.030(5) 0.028(4) -0.005(4) -0.007(4) 0.033(4) 
C5 0.100(7) 0.046(5) 0.027(4) 0.002(4) -0.001(5) 0.055(5) 
C6 0.094(7) 0.045(5) 0.022(4) 0.000(4) -0.003(4) 0.048(5) 
C7 0.052(5) 0.037(5) 0.018(4) -0.002(3) 0.002(4) 0.027(4) 
C8 0.046(5) 0.029(4) 0.026(4) -0.007(3) 0.002(4) 0.017(4) 
C9 0.035(4) 0.033(4) 0.018(4) 0.008(3) 0.001(3) 0.019(4) 
C10 0.038(5) 0.026(4) 0.022(4) 0.005(3) 0.002(3) 0.016(4) 
C11 0.049(5) 0.023(4) 0.023(4) 0.004(3) 0.006(4) 0.017(4) 
C12 0.055(5) 0.059(6) 0.024(4) 0.010(4) 0.003(4) 0.044(5) 
C13 0.048(5) 0.040(5) 0.024(4) 0.010(4) 0.006(4) 0.029(4) 
C14 0.032(4) 0.027(4) 0.020(4) 0.005(3) 0.005(3) 0.010(4) 
C15 0.041(5) 0.045(5) 0.029(4) 0.000(4) 0.002(4) 0.026(4) 
C16 0.053(5) 0.050(5) 0.025(4) 0.005(4) 0.000(4) 0.033(5) 
C17 0.035(5) 0.024(4) 0.028(4) 0.005(3) -0.006(4) 0.011(4) 
 
_geom_special_details 
; 
 All esds (except the esd in the dihedral angle between two l.s. planes) 
 are estimated using the full covariance matrix.  The cell esds are taken 
 into account individually in the estimation of esds in distances, angles 
 and torsion angles; correlations between esds in cell parameters are only 
 used when they are defined by crystal symmetry.  An approximate (isotropic) 
 treatment of cell esds is used for estimating esds involving l.s. planes. 
; 
 
loop_ 
 _geom_bond_atom_site_label_1 
 _geom_bond_atom_site_label_2 
 _geom_bond_distance 
 _geom_bond_site_symmetry_2 
 _geom_bond_publ_flag 
Zn1 O2 2.002(5) 2_655 ? 
Zn1 O4 2.004(5) 1_556 ? 
Zn1 O5 2.1237(8) . ? 
Zn1 O3 2.130(5) 2_656 ? 
Zn1 N1 2.167(5) 4_655 ? 
Zn1 O1 2.181(5) . ? 
O1 C1 1.230(8) . ? 
O2 C1 1.260(8) . ? 
O2 Zn1 2.002(5) 3_665 ? 
O3 C17 1.278(8) . ? 
O3 Zn1 2.130(5) 3_664 ? 
O4 C17 1.246(8) . ? 
O4 Zn1 2.004(5) 1_554 ? 
O5 Zn1 2.1237(8) 2_655 ? 
O5 Zn1 2.1237(8) 3_665 ? 
N1 C10 1.348(7) . ? 
N1 C9 1.375(8) . ? 
N1 Zn1 2.167(5) 4_655 ? 
C1 C2 1.532(9) . ? 
C2 C3 1.373(9) . ? 
C2 C10 1.418(9) . ? 
C3 C4 1.402(9) . ? 
C4 C5 1.409(9) . ? 
C4 C9 1.437(9) . ? 
C5 C6 1.364(9) . ? 
C6 C7 1.405(9) . ? 
C7 C8 1.400(9) . ? 
C7 C11 1.485(9) . ? 
C8 C9 1.422(8) . ? 
C11 C12 1.391(9) . ? 
C11 C16 1.401(9) . ? 
C12 C13 1.374(9) . ? 
C13 C14 1.398(9) . ? 
C14 C15 1.379(9) . ? 
C14 C17 1.506(9) . ? 
C15 C16 1.356(9) . ? 
 
loop_ 
 _geom_angle_atom_site_label_1 
 _geom_angle_atom_site_label_2 
 _geom_angle_atom_site_label_3 
 _geom_angle 
 _geom_angle_site_symmetry_1 
 _geom_angle_site_symmetry_3 
 _geom_angle_publ_flag 
O2 Zn1 O4 169.3(2) 2_655 1_556 ? 
O2 Zn1 O5 84.7(2) 2_655 . ? 
O4 Zn1 O5 84.8(2) 1_556 . ? 
O2 Zn1 O3 97.3(2) 2_655 2_656 ? 
O4 Zn1 O3 84.84(19) 1_556 2_656 ? 
O5 Zn1 O3 89.1(2) . 2_656 ? 
O2 Zn1 N1 88.6(2) 2_655 4_655 ? 
O4 Zn1 N1 101.6(2) 1_556 4_655 ? 
O5 Zn1 N1 172.5(3) . 4_655 ? 
O3 Zn1 N1 95.3(2) 2_656 4_655 ? 
O2 Zn1 O1 83.3(2) 2_655 . ? 
O4 Zn1 O1 94.6(2) 1_556 . ? 
O5 Zn1 O1 90.71(19) . . ? 
O3 Zn1 O1 179.37(19) 2_656 . ? 
N1 Zn1 O1 85.01(19) 4_655 . ? 
C1 O1 Zn1 124.2(5) . . ? 
C1 O2 Zn1 135.6(5) . 3_665 ? 
C17 O3 Zn1 126.3(5) . 3_664 ? 
C17 O4 Zn1 134.8(5) . 1_554 ? 
Zn1 O5 Zn1 119.94(2) . 2_655 ? 
Zn1 O5 Zn1 119.94(2) . 3_665 ? 
Zn1 O5 Zn1 119.94(2) 2_655 3_665 ? 
C10 N1 C9 116.5(6) . . ? 
C10 N1 Zn1 110.8(4) . 4_655 ? 
C9 N1 Zn1 131.7(4) . 4_655 ? 
O1 C1 O2 127.0(7) . . ? 
O1 C1 C2 119.5(7) . . ? 
O2 C1 C2 113.5(6) . . ? 
C3 C2 C10 117.9(6) . . ? 
C3 C2 C1 122.3(6) . . ? 
C10 C2 C1 119.9(6) . . ? 
C2 C3 C4 119.9(6) . . ? 
C3 C4 C5 122.7(6) . . ? 
C3 C4 C9 118.5(6) . . ? 
C5 C4 C9 118.7(6) . . ? 
C6 C5 C4 121.3(7) . . ? 
C5 C6 C7 121.0(7) . . ? 
C8 C7 C6 119.8(6) . . ? 
C8 C7 C11 121.3(6) . . ? 
C6 C7 C11 118.6(6) . . ? 
C7 C8 C9 120.0(6) . . ? 
N1 C9 C8 119.1(6) . . ? 
N1 C9 C4 121.9(6) . . ? 
C8 C9 C4 118.9(6) . . ? 
N1 C10 C2 124.9(6) . . ? 
C12 C11 C16 118.7(6) . . ? 
C12 C11 C7 120.4(6) . . ? 
C16 C11 C7 120.9(6) . . ? 
C13 C12 C11 120.1(7) . . ? 
C12 C13 C14 120.6(7) . . ? 
C15 C14 C13 118.9(6) . . ? 
C15 C14 C17 119.5(7) . . ? 
C13 C14 C17 121.5(6) . . ? 
C16 C15 C14 120.9(7) . . ? 
C15 C16 C11 120.8(7) . . ? 
O4 C17 O3 126.9(6) . . ? 
O4 C17 C14 115.6(6) . . ? 
O3 C17 C14 117.5(7) . . ? 
 
_diffrn_measured_fraction_theta_max    0.999 
_diffrn_reflns_theta_full              25.34 
_diffrn_measured_fraction_theta_full   0.999 
_refine_diff_density_max    0.419 
_refine_diff_density_min   -0.483 
_refine_diff_density_rms    0.105 
